# Supplementary material for: Metagenomic features of bioburden serve as outcome indicators in combat extremity wounds
Source: Sci Rep. 2022 Aug 15;12:13816. doi: 10.1038/s41598-022-16170-x (PMC9378645; doi:10.1038/s41598-022-16170-x)
Supplement: Supplementary file 2 — Supplementary Information 2. [file 41598_2022_16170_MOESM2_ESM.tsv]

patient	wound	type	washout_status	outcome_overall	genus_Acanthamoeba	genus_Acetobacter	genus_Acholeplasma	genus_Achromobacter	genus_Acidaminococcus	genus_Acidiphilium	genus_Acidithiobacillus	genus_Acidocella	genus_Acidovorax	genus_Acinetobacter	genus_Actinoalloteichus	genus_Actinobacillus	genus_Actinobaculum	genus_Actinokineospora	genus_Actinomadura	genus_Actinomyces	genus_Actinomycetospora	genus_Actinoplanes	genus_Actinopolymorpha	genus_Advenella	genus_Aerococcus	genus_Aeromicrobium	genus_Aeromonas	genus_Aestuariimicrobium	genus_Afipia	genus_Agarivorans	genus_Aggregatibacter	genus_Agrobacterium	genus_Agrococcus	genus_Agromyces	genus_Akkermansia	genus_Alcaligenes	genus_Alcanivorax	genus_Algoriphagus	genus_Alicycliphilus	genus_Alicyclobacillus	genus_Alishewanella	genus_Alistipes	genus_Alkalilimnicola	genus_Allochromatium	genus_Alloiococcus	genus_Alloprevotella	genus_Alphapapillomavirus	genus_Alternaria	genus_Amanita
56	1	effluent	initial	healed	0	0	0	1106	0	0	0	0	0	1	0	0	0	0	0	0	0	0	0	0	0	0	0	0	0	0	0	0	0	0	0	0	0	0	0	0	0	0	0	0	0	0	0	0	0
56	1	effluent	final	healed	0	0	0	0	0	0	0	0	0	581394	0	1	0	0	0	0	0	0	0	0	0	0	28	0	0	0	0	0	0	0	0	0	0	0	0	0	0	0	0	0	0	0	0	1	0
11	1	effluent	final	failed	0	0	0	0	0	0	0	0	1	10263958	0	40	0	0	0	0	0	0	0	0	0	0	571	0	0	0	0	0	0	1	0	0	0	0	0	0	0	0	0	0	0	0	0	1	0
51	1	effluent	final	healed	0	0	0	10482	0	1	0	0	121	426397	0	0	0	0	0	0	0	0	1	7	0	0	5	0	2	0	0	1	0	1	0	6	2	0	22	0	0	0	0	0	0	0	0	0	0
44	1	effluent	initial	healed	0	0	0	1	0	0	0	0	2	1	0	0	0	0	0	1	0	0	0	0	0	0	2	0	0	0	0	0	2	0	0	1	1	0	0	0	6	0	0	0	0	0	0	0	0
38	1	effluent	final	healed	0	0	0	0	0	0	0	1	0	3	0	0	0	0	0	0	0	0	0	0	0	0	0	0	0	0	0	0	0	0	0	0	0	0	0	0	0	0	0	0	0	0	0	0	0
38	3	effluent	initial	healed	0	0	0	0	0	0	0	0	0	1	0	0	0	0	0	0	0	0	0	0	0	0	0	0	0	0	0	0	0	0	0	0	0	0	0	0	0	0	0	0	0	0	0	0	0
38	3	effluent	final	healed	0	0	0	0	0	0	0	0	0	0	0	0	0	0	0	0	0	0	0	0	0	0	0	0	0	0	0	0	0	0	0	0	0	0	0	0	0	0	0	0	0	0	0	0	0
02	2	effluent	initial	healed	0	0	0	0	0	0	0	0	1	0	0	0	0	0	0	1	0	0	0	0	0	0	0	0	0	0	0	0	0	0	0	0	0	0	0	0	0	0	0	0	0	0	0	0	0
02	2	effluent	final	healed	0	0	0	0	0	0	0	0	0	0	0	0	0	0	0	0	0	0	0	0	0	0	0	0	0	0	0	0	0	0	0	0	0	0	0	0	0	0	0	0	0	0	0	0	0
01	1	effluent	initial	healed	0	0	0	0	0	0	0	0	0	0	0	0	0	0	0	0	0	0	0	0	0	0	0	0	0	0	0	0	0	0	0	0	0	0	0	0	0	0	0	0	0	0	0	0	0
20	2	effluent	final	healed	0	0	0	0	0	0	0	0	0	1	0	0	0	0	0	0	0	0	0	0	0	0	0	0	0	0	0	0	0	0	0	0	0	0	0	0	0	0	0	0	0	0	0	0	0
20	3	effluent	final	failed	0	0	0	1	0	0	0	0	19	359	0	0	0	0	0	0	0	0	0	0	1	0	3	0	1	0	0	0	0	1	2	0	0	0	1	0	8	2	0	0	0	0	0	0	0
43	1	effluent	initial	healed	0	0	0	0	0	0	0	0	0	0	0	0	0	0	1	0	0	0	0	0	0	0	0	0	0	0	0	0	0	0	0	0	0	0	0	0	0	0	0	0	0	0	0	0	0
35	1	effluent	final	healed	0	0	0	0	0	0	0	0	0	9	0	0	0	0	0	0	0	0	0	0	0	0	0	0	0	0	0	0	0	0	0	0	0	0	0	0	0	0	0	0	0	0	0	0	0
27	1	effluent	final	healed	0	0	0	1	2	0	0	0	7	259541	0	0	0	0	0	2	0	0	0	0	0	0	7	0	0	0	0	1	0	0	0	0	0	0	0	0	0	0	0	0	0	0	0	0	0
15	2	effluent	final	NA	0	0	0	0	0	0	0	0	0	681	0	0	0	0	0	0	0	0	0	0	0	0	12	0	0	0	0	0	0	0	0	0	0	0	0	0	0	0	0	0	0	0	0	0	0
22	1	effluent	initial	healed	0	0	0	0	0	0	0	0	0	1	0	0	0	0	0	0	0	0	0	0	0	0	0	0	0	0	0	0	0	0	0	0	0	0	0	0	0	0	0	0	0	0	0	0	0
22	1	effluent	final	healed	0	0	0	0	0	0	0	0	0	2	0	0	0	0	0	0	0	0	0	0	0	0	0	0	0	0	0	0	0	0	0	0	0	0	0	0	0	0	0	0	0	0	0	0	0
49	1	effluent	final	healed	0	0	0	30	0	0	0	0	0	101	0	0	0	0	0	0	0	0	0	0	0	0	0	0	0	0	0	0	0	0	0	0	0	0	0	0	0	0	0	0	0	0	0	0	0
14	1	effluent	initial	failed	0	0	0	12	0	2	1	0	10	18	0	1	0	0	0	0	0	0	0	0	0	0	3	0	0	0	2	1	0	0	0	0	10	0	2	0	0	0	0	4	0	0	0	0	0
21	1	effluent	initial	healed	0	1	0	2808	0	0	0	0	6	10053	1	0	0	0	0	0	0	0	0	0	0	0	0	0	1	0	0	0	0	0	0	5	0	0	1	0	0	0	0	0	0	0	0	0	0
21	1	effluent	final	healed	0	0	0	3780	0	0	0	0	5	24229	0	0	0	0	0	0	0	0	0	0	0	0	1	0	0	0	0	0	0	0	0	0	0	0	0	0	0	0	0	0	0	0	0	0	0
45	1	effluent	initial	healed	0	0	0	0	0	0	0	0	0	1	0	0	0	0	0	0	0	0	0	0	0	0	0	0	0	0	0	0	0	0	0	0	0	0	0	0	0	0	0	0	0	0	0	0	0
45	1	effluent	final	healed	0	0	0	0	0	0	0	0	0	91	0	0	0	0	0	0	0	0	0	0	0	0	0	0	0	0	0	0	0	0	0	0	0	0	0	0	0	0	0	0	0	0	0	0	0
46	1	effluent	initial	healed	0	0	0	0	0	0	0	0	0	1	0	0	0	0	0	0	0	0	0	0	0	0	0	0	0	0	0	0	0	0	0	0	0	0	1	0	0	0	0	0	0	0	0	0	0
46	1	effluent	final	healed	0	0	0	0	0	0	0	0	0	0	0	0	0	0	0	0	0	1	0	0	0	0	0	0	0	0	0	0	0	0	0	0	0	0	2	0	0	0	0	0	0	0	0	0	0
47	1	effluent	initial	healed	0	0	0	0	0	0	0	0	0	0	0	0	0	0	0	0	0	0	0	0	0	0	0	0	0	0	0	0	0	0	0	1	0	0	1	0	0	0	0	0	0	0	0	0	0
47	1	effluent	final	healed	0	0	0	0	0	0	0	0	0	0	0	0	0	0	0	0	0	0	0	0	0	0	0	0	0	0	0	0	0	0	0	0	0	0	0	0	0	0	0	0	0	0	0	0	0
36	1	effluent	initial	healed	0	0	0	0	0	0	0	0	0	0	0	0	0	0	0	0	0	0	0	0	1	0	0	0	1	0	0	0	0	0	0	0	0	0	0	0	0	0	0	0	0	0	0	0	0
13	1	effluent	initial	healed	0	0	0	0	0	0	0	0	1	2	0	0	0	0	0	0	0	0	0	0	0	0	0	0	0	0	0	0	0	0	0	0	0	0	0	0	0	0	0	0	0	0	0	0	0
13	1	effluent	final	healed	0	0	0	0	0	0	0	0	1	2	0	0	0	0	0	0	0	0	0	0	0	0	0	0	0	0	0	0	0	0	0	0	0	0	0	0	0	0	0	0	0	0	0	0	0
50	1	effluent	initial	healed	0	0	0	0	0	0	0	0	0	4	0	0	0	0	0	0	0	0	0	0	0	0	0	0	0	0	0	0	0	0	0	0	0	0	0	0	0	0	0	0	0	0	0	0	0
50	1	effluent	final	healed	0	0	0	0	0	0	0	0	0	1	0	0	0	0	0	0	0	0	0	0	0	0	0	0	0	0	0	0	0	0	0	0	0	0	0	0	0	1	0	0	0	0	0	0	0
50	2	effluent	initial	healed	0	0	0	0	0	0	0	0	0	1	0	0	0	0	0	0	0	0	0	0	0	0	0	0	0	0	0	0	0	0	0	0	0	0	0	0	0	0	0	0	0	0	0	0	0
50	2	effluent	final	healed	0	0	0	0	0	0	0	0	0	1	0	0	0	0	0	0	0	0	0	0	0	0	0	0	0	0	0	0	0	0	0	0	0	0	2	0	0	0	0	0	0	0	0	0	0
12	1	effluent	initial	healed	0	0	0	0	0	0	0	0	0	0	0	0	0	0	0	0	0	0	0	0	0	0	0	0	0	0	0	0	0	0	0	0	0	0	0	0	0	0	0	0	0	0	0	0	0
12	1	effluent	final	healed	0	0	0	0	0	0	0	0	3	3	0	0	0	0	0	0	0	0	0	0	0	0	0	0	0	0	0	0	0	0	0	0	0	0	0	0	0	1	0	0	0	0	0	0	0
54	1	effluent	initial	healed	0	0	0	0	0	0	0	0	2	3	0	0	0	0	0	0	0	0	0	0	0	0	0	0	0	0	0	0	0	0	0	0	0	0	0	0	0	0	0	0	0	0	0	0	0
54	1	effluent	final	healed	0	0	0	0	0	0	0	0	0	0	0	0	0	0	0	4	0	0	0	0	0	0	0	0	0	0	0	0	0	0	0	0	0	0	0	0	0	0	0	0	0	0	0	0	0
09	1	effluent	initial	healed	0	0	0	0	0	0	0	0	2	1687	0	0	0	0	0	2	0	0	0	0	0	0	0	0	0	0	0	0	0	0	0	0	0	0	0	0	0	0	0	0	0	0	0	0	0
09	1	effluent	final	healed	0	0	0	0	0	0	0	0	1	129417	0	1	0	0	0	0	0	0	0	0	0	0	7	0	0	0	0	0	0	0	0	0	0	0	0	0	0	0	0	0	0	0	0	0	0
18	1	effluent	initial	healed	0	0	0	0	0	0	0	0	0	0	0	0	0	0	0	0	0	0	0	0	0	0	0	0	0	0	0	0	0	0	0	0	0	0	0	0	0	0	0	0	0	0	0	0	0
18	1	effluent	final	healed	0	0	0	0	0	0	0	0	0	7	0	0	0	0	0	0	0	0	0	0	0	0	0	0	0	0	0	0	0	0	0	0	0	0	0	0	0	0	0	0	0	0	0	0	0
10	1	effluent	initial	healed	0	0	0	0	2	0	0	0	23	38	0	0	0	0	0	1	0	0	0	0	0	0	3	0	1	0	0	0	1	0	1	0	0	0	0	0	0	0	0	0	0	0	0	2	0
39	1	effluent	initial	failed	0	0	0	0	0	0	0	0	0	0	0	0	0	0	0	2	0	0	0	0	0	0	0	0	0	0	0	0	0	0	0	0	0	0	0	0	0	0	0	0	0	0	0	0	0
39	1	effluent	final	failed	0	0	0	0	0	0	0	0	0	1	0	0	0	0	0	0	0	0	0	0	0	0	0	0	0	0	0	0	0	0	0	0	0	0	0	0	0	0	0	0	0	0	0	0	0
39	2	effluent	initial	healed	0	0	0	0	39	0	0	0	11	105	0	0	1	0	0	7	0	0	0	0	0	0	1	0	1	0	0	0	0	0	0	0	0	0	0	0	0	0	0	0	0	0	0	1	0
39	2	effluent	final	healed	0	0	0	0	1	0	0	1	14	5	0	0	0	0	0	2	0	0	0	0	0	0	0	0	0	0	0	0	0	0	0	0	0	0	1	0	0	0	0	0	0	0	0	0	0
28	3	effluent	initial	failed	0	0	0	0	0	0	0	0	1	4	0	0	0	0	0	0	0	0	0	0	1	0	0	0	0	0	0	0	0	0	0	0	0	0	0	0	0	0	0	0	0	0	0	0	0
28	3	effluent	final	failed	0	0	0	0	0	0	0	0	1	0	0	0	0	0	0	0	0	0	0	0	0	0	0	0	0	0	0	0	0	0	0	0	0	0	0	0	0	0	0	0	0	0	0	0	0
06	1	effluent	initial	healed	0	0	0	646	0	0	0	0	6	0	0	0	0	0	0	0	0	0	0	0	0	0	0	0	0	0	0	0	0	0	0	0	0	0	4	0	0	0	0	0	0	0	0	6	0
06	1	effluent	final	healed	0	0	0	4	0	0	0	0	0	1	0	0	0	0	0	0	0	0	0	0	0	0	0	0	0	0	0	0	0	0	0	0	0	0	0	0	0	0	0	0	0	0	0	0	0
25	1	effluent	initial	healed	0	0	0	0	0	0	0	1	22	5	0	0	0	0	0	0	0	0	0	0	1	0	1	0	8	0	0	0	1	0	0	0	0	1	12	0	0	0	0	0	0	0	0	2	0
25	1	effluent	final	healed	0	0	0	0	0	0	0	0	0	0	0	0	0	0	0	0	0	0	0	0	0	0	0	0	0	0	0	0	0	0	0	0	0	0	0	0	0	0	0	0	0	0	0	1	0
25	2	effluent	initial	healed	0	0	0	0	0	0	1	0	0	0	0	0	0	0	0	0	0	0	0	0	0	0	0	0	0	0	0	0	0	0	0	0	0	0	0	0	0	0	0	0	0	0	0	0	0
25	3	effluent	initial	healed	0	0	0	5	0	0	0	0	10	1	0	0	0	0	0	1	0	0	0	0	0	0	1	0	2	0	1	1	0	0	0	0	0	0	15	0	0	0	0	0	0	0	0	3	0
25	3	effluent	final	healed	0	0	0	0	0	0	0	0	2	0	0	0	0	0	0	0	0	0	0	0	0	0	0	0	0	0	0	0	0	0	0	0	0	0	3	0	0	0	0	0	0	0	0	0	0
23	1	effluent	final	healed	0	0	0	0	0	0	0	0	2	0	0	0	0	0	0	1	0	0	0	0	0	0	0	0	0	0	0	0	0	0	0	0	0	0	1	0	0	0	0	0	0	0	0	0	0
26	2	effluent	final	failed	0	0	0	0	0	0	0	0	3	0	0	0	0	0	0	0	0	0	0	0	0	0	1	0	0	0	0	0	0	0	0	1	0	0	1	0	0	0	0	0	0	0	0	0	0
26	3	effluent	final	failed	0	0	0	0	0	0	0	0	0	0	0	0	0	0	0	0	0	0	0	0	1	0	0	0	0	0	0	0	0	0	0	0	0	0	0	0	0	0	0	0	0	0	0	1	0
29	1	effluent	initial	failed	0	0	0	0	0	0	0	0	0	2	0	0	0	0	0	0	0	0	0	0	0	0	0	0	2	0	0	0	0	0	0	0	0	0	2	0	0	0	0	0	0	0	0	0	0
04	1	effluent	initial	failed	0	0	0	0	0	0	0	0	0	0	0	0	0	0	0	0	0	0	0	0	0	0	0	0	0	0	0	0	0	0	0	0	0	0	0	0	0	0	0	0	0	0	0	0	0
04	1	effluent	final	failed	0	0	0	0	0	0	0	0	5	3	0	0	0	0	0	0	0	0	0	0	0	0	0	0	0	0	0	0	0	0	0	0	0	0	0	0	0	0	0	0	0	0	0	0	0
42	1	effluent	final	failed	0	0	0	13	0	0	0	0	0	62909	0	0	0	0	0	0	0	0	0	0	0	0	1	0	0	0	0	0	1	0	0	0	0	0	1	0	0	0	0	0	0	0	0	1	0
42	2	effluent	initial	failed	0	1	0	0	0	0	0	0	3	22	0	0	0	0	0	0	0	0	0	0	0	0	0	0	0	0	0	0	0	0	0	0	0	0	3	0	0	0	0	0	0	0	0	3	0
42	2	effluent	final	failed	0	0	0	5	0	0	0	0	0	97790	0	0	0	0	0	0	0	0	0	0	0	0	0	0	0	0	0	0	0	0	0	0	0	0	0	0	0	0	0	0	0	0	0	0	0
31	2	effluent	initial	failed	0	0	0	2	0	0	0	0	2	139	0	0	0	0	0	0	0	0	0	0	1	0	0	0	0	0	0	0	0	0	0	0	0	0	0	0	0	0	0	0	0	0	0	0	0
31	2	effluent	final	failed	0	0	0	33799	0	0	0	0	21	242118	0	0	0	0	0	0	0	0	0	0	0	0	1	0	0	0	0	0	0	0	0	1	2	0	0	0	0	0	0	0	0	0	0	0	0
53	1	effluent	initial	failed	0	0	0	0	0	0	0	0	1	0	0	0	0	0	0	0	0	0	0	0	0	0	0	0	0	0	0	0	0	0	0	0	0	0	0	0	0	0	0	0	0	0	0	0	0
53	2	effluent	initial	failed	0	0	0	0	0	0	0	0	1	2	0	0	0	0	0	0	0	0	0	0	0	0	0	0	0	0	0	0	0	0	0	0	0	0	2	0	0	0	0	0	0	0	0	1	0
52	1	effluent	initial	healed	0	0	0	0	0	0	0	0	6	8672	0	0	0	0	0	0	0	0	0	0	0	0	0	0	0	0	0	0	0	0	0	0	0	0	0	0	0	0	0	0	0	0	0	0	0
52	2	effluent	initial	healed	0	0	0	0	0	0	0	0	5	24338	0	0	0	0	0	0	0	0	0	0	2	0	2	0	1	0	0	0	0	0	0	0	0	0	3	0	0	0	0	0	0	0	0	0	0
[truncated: 680 more columns]
